# Supplementary material for: Biogeochemical, Isotopic and Bacterial Distributions Trace Oceanic Abyssal Circulation
Source: PLoS One. 2016 Jan 13;11(1):e0145299. doi: 10.1371/journal.pone.0145299 (PMC4711998; doi:10.1371/journal.pone.0145299)
Supplement: S1 Dataset — (XLS) [file pone.0145299.s001.xls]

## Sheet: data
						DPTH	PRT				CHO				LIP				BPC = C-PRT+C-CHO+C-LIP	GLU		AMPT			Hg	prof	Temp	Sal	OD	Temp pot
	Station	coordinates					Proteins		C-PRT	C-PRT/BPC	Carboidrats		C-CHO	C-CHO/BPC	Lipids		C-LIP	C-LIP/ BPC	Biopolymeric carbon	Glucosidase		Protease					deg C	psu	mg/l
						m	micrograms/Liter		micrograms C/Liter	FC-PRT	micrograms/Liter		micrograms C/Liter	FC-CHO	micrograms/Liter		micrograms C/Liter	FC-LIP	micrograms C/Liter	nanomols/Liter.h		nanomols/Liter.h
							mean	dv.st			mean	dv.st			mean	dv.st				mean	dv.st	mean	dv.st
	849	39° 9.94	N	18° 0.01	E	2496.1	0.553292	0.33	0.271113	0.00862874	55.6557	17.2716	22.2623	0.708544	11.8485	1.64413	8.88636	0.282827	31.4198	6.78428	0.419131	214.264	2.35148
	851	37° 27.990	N	17° 40.000	E	2502.7	1.23226	0.5	0.603806	0.0149713	66.4481	25.1351	26.5792	0.659031	17.5303	0.860441	13.1477	0.325997	40.3308	4.9908	0.847218	194.516	3.8164		0.39	2529	13.841	38.7343	4.5394	13.439
	853	36° 0.004	N	17° 59.993	E	4050	0.928973	0.2	0.455197	0.015934	46.5027	17.7243	18.6011	0.651124	12.6818	0.473106	9.51136	0.332942	28.5677	3.61645	0.517704	144.28	0.846636		0.46	4121	14.1111	38.7378	4.7613	13.422
	855	37° 59.935	N	18° 59.926	E	3269	1.61125	0.3	0.789511	0.0268916	24.918	6.55738	9.96721	0.339494	24.803	0.347165	18.6023	0.633614	29.359	9.48888	3.34359	129.368	1.82722		0.21	3281	13.9588	38.7343	4.519	13.425
	856	39° 10.00	N	19° 36.01	E	1426.7	2.76617	0.82	1.35542	0.110769	18.9071	2.87859	7.56284	0.618059	4.42424	0.601307	3.31818	0.271172	12.2364	5.60638	0.16104	120.02	0.981853		1.04	1405	13.6502	38.726	4.5604	13.436
	858	39° 9.998	N	18° 53.007	E	1186.8	4.27797	0.3	2.09621	0.0425785	18.6339	3.10323	7.45355	0.151398	52.9091	1.73582	39.6818	0.806024	49.2316	4.73608	0.398396	83.0892	0.91111		0.41	1164	13.7314	38.7473	4.3289	13.554
	860	40° 10.000	N	19° 10.010	E	956.92	3.8585	0.67	1.89067	0.0817563	18.0874	3.02095	7.23497	0.312855	18.6667	0.347165	14	0.605389	23.1256	4.68164	0.45335	98.7783	2.10509		4.16	968	13.6424	38.734	4.631	13.497
	861	40° 9.998	N	19° 0.004	E	915	2.86828	0.64	1.40546	0.0652683	5.51913	1.4393	2.20765	0.102521	23.8939	0.69433	17.9205	0.83221	21.5336	n.a.		62.0863	1.02584		0.62	910	13.3868	38.7213	4.8119	13.252
	862	40° 9.988	N	18° 45.998	E	801.4	2.84182	0.54	1.39249	0.0637885	18.224	4.34375	7.28962	0.333929	17.5303	1.38866	13.1477	0.602282	21.8298	3.76846	0.442448	41.2736	4.712		0.19	776	13.3864	38.7212	4.795	13.272
	864	41° 46.985	N	17° 42.038	E	1184.25	6.2644	0.64	3.06956	0.0951303	31.8852	8.86611	12.7541	0.39527	21.9242	1.2654	16.4432	0.5096	32.2668	6.5132	0.827875	47.7877	1.50866		0.4	1199	13.1545	38.7289	4.7554	12.977
	865	41° 40.970	N	17° 33.960	E	1137.1	3.88326	0.4	1.9028	0.0910046	18.9071	4.5144	7.56284	0.361706	15.2576	1.16627	11.4432	0.54729	20.9088	17.7392	1.17356	20.2874	1.86344		0.99	1113	13.1527	38.7295	4.8211	12.988
	867	41° 20.993	N	17° 11.99	E	572.54	5.63938	0.33	2.76329	0.0802233	54.2896	17.5912	21.7158	0.630449	13.2879	1.38245	9.96591	0.289328	34.4451	23.3282	0.723389	26.3476	2.02194		0.94	556	13.6497	38.7281	4.6905	13.567
	870	38° 30.005	N	18° 29.989	E	3043	3.54258	0.34	1.73586	0.0488676	50.6011	9.36664	20.2404	0.569804	18.0606	0.454545	13.5455	0.381328	35.5218	21.213	0.550672	75.03	1.56516		0.29	3044	13.9202	38.7327	4.4698	13.428
	874	37° 7.998	N	18° 55.008	E	3400.3	3.77774	0.21	1.85109	0.0345941	80.7923	14.4396	32.3169	0.603954	25.7879	0.819443	19.3409	0.361452	53.5089	19.106	0.373125	62.6894	3.22279		0.24	3425	13.98	38.735	4.5124	13.42
	876	36° 41.992	N	20° 27.996	E	3138.9	3.83142	0.53	1.87739	0.0668859	42.2678	15.7791	16.9071	0.60235	12.3788	0.787296	9.28409	0.330764	28.0686	83.6649	4.38302	69.5461	1.37654		0.36	3245	13.9538	38.73	4.4246	13.426
	878	35° 59.992	N	19° 30.007	E	3176	5.37174	0.64	2.63215	0.0605938	73.5519	5.12432	29.4208	0.677285	15.1818	1.44338	11.3864	0.262121	43.4393	34.9405	1.00698	154.336	2.17476		0.75	3182	13.9299	38.7301	4.5098	13.414
	879	35° 59.990	N	18° 30.006	E	4103.3	6.04515	0.29	2.96212	0.0557413	105.929	22.9849	42.3716	0.79735	10.4091	1.14391	7.80682	0.146909	53.1405	26.7945	1.60465	74.0939	2.17354		0.22	4141	14.1151	38.7379	4.5214	13.422
	880	35° 29.98	N	18° 29.99	E	4031	6.15355	0.17	3.01524	0.0975566	28.1967	6.03726	11.2787	0.364917	22.1515	1.20261	16.6136	0.537527	30.9076	23.0551	1.18143	191.487	5.48266		0.29	4092	14.106	38.7373	4.5258	13.422
	884	34° 29.998	N	22° 25.045	E	2830.5	6.42593	0.08	3.14871	0.129318	16.7213	3.90959	6.68852	0.274699	19.3485	1.54701	14.5114	0.595984	24.3486	30.1193	0.467676	69.2421	2.34308		0.15	2832	13.8813	38.7316	4.3954	13.427
	888	35° 29.989	N	22° 25.006	E	4233.1	6.42593	0.08	3.14871	0.106575	7.97814	2.63488	3.19126	0.108015	30.9394	4.48444	23.2045	0.78541	29.5445	41.5673	3.54185	26.8657	3.70503		0.14	4248	14.1678	38.7396	4.1435	13.454
	890	35° 59.961	N	22° 25.010	E	3238.9	6.37131	0.05	3.12194	0.0496189	112.077	27.2235	44.8306	0.712519	19.9545	2.45132	14.9659	0.237862	62.9185	28.5471	1.06078	0.74524	3.90897		0.27	3246	13.9905	38.7405	4.504	13.462
		carbon conversion factor		Limite rilevabilità (µg.L-1)
	PRT	0.49		0.2	→	0
	CHO	0.4		0.33	→	0
	LIP	0.75		0.3	→	0
